# Supplementary material for: Interpretable machine learning identifies paediatric Systemic Lupus Erythematosus subtypes based on gene expression data
Source: Sci Rep. 2022 May 6;12:7433. doi: 10.1038/s41598-022-10853-1 (PMC9076598; doi:10.1038/s41598-022-10853-1)
Supplement: Supplementary file 2 — Supplementary Tables. [file 41598_2022_10853_MOESM2_ESM.xlsx]

## Sheet: index
Table	Legend
Supplementary Table S1	Summary of removed observations ,the disease activity of the removed observations and their treatment, days since their diagnosis and their SLEDAI
Supplementary Table S2	Rules, genes and discretised expression value included in the final model.
Supplementary Table S3	Clinical phenotype abbreviations
Supplementary Table S4	Summary of clinical variables with significant difference between at least one cluster pair.
Supplementary Table S5	Rules associated continuous clinical phenotypes for each sub-cluster.
Supplementary Table S6	Rules associated categorical clinical phenotypes for each sub-cluster.

## Sheet: Supplementary Table S1
Supplementary Table S1. Summary of removed observations ,the disease activity of the removed observations and their treatment, days since their diagnosis and their SLEDAI
Visit_ID	Removal	Disease activity of removed objects	treatment	days since diagnosis	SLEDAI
GSM1594268	no	3	MMF	433	20
GSM1594269	yes	Not Available	Plaquenil	1295	2
GSM1594270	no	3	Oral Steroid	2035	17
GSM1594272	no	3	Oral Steroid	0	21
GSM1594274	no	3	MMF	405	20
GSM1594276	no	3	Oral Steroid	225	8
GSM1594277	no	1	MMF	182	2
GSM1594279	no	3	MMF	1643	20
GSM1594281	yes	Not Available	CYC_IVSteroid	873	10
GSM1594282	no	3	MMF	2815	10
GSM1594283	no	3	MMF	2724	10
GSM1594284	yes	Not Available	Oral Steroid	2107	12
GSM1594285	no	3	CYC_IVSteroid	64	12
GSM1594286	yes	Not Available	Plaquenil	1330	2
GSM1594289	no	1	No Treatment	1747	2
GSM1594291	yes	Not Available	Oral Steroid	112	2
GSM1594292	yes	Not Available	Oral Steroid	160	2
GSM1594293	yes	Not Available	Oral Steroid	1257	8
GSM1594294	yes	Not Available	Oral Steroid	1911	20
GSM1594297	no	1	Oral Steroid	721	2
GSM1594298	yes	Not Available	Oral Steroid	1813	12
GSM1594300	no	1	Oral Steroid	149	0
GSM1594301	no	3	Oral Steroid	56	12
GSM1594303	yes	Not Available	MMF	2485	8
GSM1594304	no	3	MMF	1083	10
GSM1594305	yes	Not Available	Oral Steroid	259	2
GSM1594306	yes	Not Available	CYC_IVSteroid	820	14
GSM1594308	no	1	MMF	2526	1
GSM1594309	yes	Not Available	Oral Steroid	543	2
GSM1594311	yes	Not Available	MMF	1128	2
GSM1594313	yes	Not Available	Oral Steroid	360	10
GSM1594314	yes	Not Available	Oral Steroid	2030	12
GSM1594316	yes	Not Available	Plaquenil	742	2
GSM1594317	yes	Not Available	MMF	1372	2
GSM1594318	yes	Not Available	MMF	616	2
GSM1594319	no	1	MMF	112	2
GSM1594320	yes	Not Available	Oral Steroid	969	2
GSM1594321	yes	Not Available	Oral Steroid	1215	8
GSM1594323	yes	Not Available	Plaquenil	1379	2
GSM1594324	yes	Not Available	CYC_IVSteroid	268	8
GSM1594325	no	3	Oral Steroid	70	8
GSM1594326	yes	Not Available	Plaquenil	1659	2
GSM1594327	yes	Not Available	Oral Steroid	1138	16
GSM1594330	yes	Not Available	CYC_IVSteroid	1729	16
GSM1594331	yes	Not Available	MMF	2551	8
GSM1594332	no	3	MMF	1629	16
GSM1594336	yes	Not Available	Oral Steroid	1659	13
GSM1594337	yes	Not Available	MMF	341	2
GSM1594340	no	3	Oral Steroid	1715	16
GSM1594342	no	3	CYC_IVSteroid	44	10
GSM1594343	yes	Not Available	Oral Steroid	42	2
GSM1594345	yes	Not Available	MMF	2394	12
GSM1594346	no	3	No Treatment	7	9
GSM1594347	no	3	Oral Steroid	52	8
GSM1594350	yes	Not Available	MMF	803	10
GSM1594352	yes	Not Available	Oral Steroid	1300	10
GSM1594353	no	1	Oral Steroid	177	2
GSM1594354	yes	Not Available	Oral Steroid	56	2
GSM1594355	no	1	Oral Steroid	574	2
GSM1594356	yes	Not Available	MMF	696	10
GSM1594358	no	3	Oral Steroid	46	16
GSM1594359	yes	Not Available	MMF	1530	2
GSM1594361	no	1	MMF	2344	1
GSM1594363	no	1	MMF	1051	2
GSM1594366	yes	Not Available	Oral Steroid	1055	10
GSM1594368	yes	Not Available	MMF	783	2
GSM1594370	yes	Not Available	Oral Steroid	1103	12
GSM1594371	no	3	Oral Steroid	2105	18
GSM1594372	yes	Not Available	Oral Steroid	2206	8
GSM1594374	no	3	Oral Steroid	114	20
GSM1594375	no	3	Oral Steroid	48	16
GSM1594376	yes	Not Available	Oral Steroid	992	14
GSM1594377	yes	Not Available	Oral Steroid	617	16
GSM1594379	yes	Not Available	MMF	2583	14
GSM1594380	no	1	MMF	1316	0
GSM1594381	no	3	Oral Steroid	84	8
GSM1594382	no	3	Plaquenil	576	10
GSM1594383	no	1	Plaquenil	1336	2
GSM1594384	yes	Not Available	Oral Steroid	977	12
GSM1594385	yes	Not Available	MMF	3324	8
GSM1594386	no	3	MMF	377	20
GSM1594391	yes	Not Available	Oral Steroid	1008	21
GSM1594393	yes	Not Available	Oral Steroid	936	10
GSM1594395	no	3	Oral Steroid	2321	8
GSM1594396	yes	Not Available	Oral Steroid	404	0
GSM1594399	no	3	Oral Steroid	119	8
GSM1594402	yes	Not Available	Oral Steroid	1771	13
GSM1594403	yes	Not Available	Oral Steroid	1433	10
GSM1594404	no	3	Oral Steroid	1972	16
GSM1594405	yes	Not Available	Plaquenil	1477	2
GSM1594406	no	3	Oral Steroid	1031	8
GSM1594409	no	1	No Treatment	1325	2
GSM1594411	no	3	Oral Steroid	1	32
GSM1594412	no	3	Oral Steroid	1911	20
GSM1594413	no	3	Plaquenil	14	12
GSM1594415	no	1	Plaquenil	1743	2
GSM1594416	yes	Not Available	MMF	1497	2
GSM1594417	yes	Not Available	CYC_IVSteroid	813	14
GSM1594418	no	1	MMF	1082	2
GSM1594419	yes	Not Available	CYC_IVSteroid	1097	10
GSM1594421	yes	Not Available	Oral Steroid	244	2
GSM1594422	no	3	Oral Steroid	86	18
GSM1594423	no	1	Plaquenil	915	2
GSM1594424	yes	Not Available	Plaquenil	660	8
GSM1594425	yes	Not Available	MMF	1134	2
GSM1594426	yes	Not Available	MMF	2548	20
GSM1594427	yes	Not Available	Oral Steroid	1404	10
GSM1594428	no	3	MMF	721	8
GSM1594430	no	1	CYC_IVSteroid	1292	2
GSM1594431	yes	Not Available	Plaquenil	1946	0
GSM1594433	no	1	Oral Steroid	420	2
GSM1594434	yes	Not Available	Oral Steroid	1743	12
GSM1594435	no	3	No Treatment	3	22
GSM1594436	no	3	Oral Steroid	1813	17
GSM1594437	no	3	CYC_IVSteroid	94	8
GSM1594438	no	3	MMF	1819	16
GSM1594439	yes	Not Available	MMF	1110	10
GSM1594441	yes	Not Available	MMF	1245	2
GSM1594442	no	3	Oral Steroid	1680	20
GSM1594443	yes	Not Available	Oral Steroid	398	2
GSM1594446	yes	Not Available	Plaquenil	1564	2
GSM1594447	no	1	Oral Steroid	2301	2
GSM1594448	yes	Not Available	MMF	2358	10
GSM1594449	no	1	Plaquenil	1118	2
GSM1594450	no	3	CYC_IVSteroid	21	14
GSM1594451	no	1	MMF	896	2
GSM1594452	no	1	Plaquenil	1227	2
GSM1594453	yes	Not Available	MMF	958	2
GSM1594454	yes	Not Available	Oral Steroid	1363	14
GSM1594457	no	1	Oral Steroid	347	2
GSM1594458	no	3	Oral Steroid	2238	18
GSM1594459	yes	Not Available	MMF	214	2
GSM1594460	no	1	Oral Steroid	121	2
GSM1594461	yes	Not Available	MMF	1645	2
GSM1594462	no	3	No Treatment	3	23
GSM1594465	yes	Not Available	MMF	874	2
GSM1594466	no	3	MMF	637	8
GSM1594467	yes	Not Available	Plaquenil	824	2
GSM1594468	no	3	Oral Steroid	704	17
GSM1594469	no	3	Oral Steroid	127	12
GSM1594470	yes	Not Available	MMF	2908	10
GSM1594472	yes	Not Available	MMF	1358	8
GSM1594473	no	1	MMF	2148	1
GSM1594475	no	3	CYC_IVSteroid	0	16
GSM1594477	no	3	Oral Steroid	205	14
GSM1594480	no	1	MMF	1393	0
GSM1594481	yes	Not Available	MMF	854	2
GSM1594482	yes	Not Available	Oral Steroid	919	2
GSM1594483	yes	Not Available	Plaquenil	1836	8
GSM1594486	yes	Not Available	MMF	761	10
GSM1594487	no	3	No Treatment	1764	8
GSM1594490	no	3	CYC_IVSteroid	36	20
GSM1594491	no	3	Oral Steroid	1937	12
GSM1594493	no	1	Oral Steroid	359	2
GSM1594494	no	1	Oral Steroid	476	2
GSM1594495	yes	Not Available	Oral Steroid	964	10
GSM1594496	yes	Not Available	Plaquenil	1211	2
GSM1594497	yes	Not Available	CYC_IVSteroid	28	2
GSM1594499	no	1	Oral Steroid	123	0
GSM1594501	no	3	No Treatment	4	24
GSM1594503	no	3	CYC_IVSteroid	177	20
GSM1594504	no	1	MMF	1425	2
GSM1594505	no	3	Plaquenil	1806	18
GSM1594507	yes	Not Available	Plaquenil	1738	8
GSM1594508	yes	Not Available	MMF	2769	8
GSM1594510	no	1	Oral Steroid	1591	2
GSM1594511	yes	Not Available	MMF	2848	10
GSM1594512	yes	Not Available	Oral Steroid	496	2
GSM1594513	yes	Not Available	Oral Steroid	1722	12
GSM1594515	no	1	Plaquenil	1327	2
GSM1594516	yes	Not Available	Oral Steroid	1479	12
GSM1594517	yes	Not Available	Oral Steroid	1470	12
GSM1594518	yes	Not Available	Oral Steroid	1061	8
GSM1594519	yes	Not Available	Oral Steroid	623	2
GSM1594520	no	3	MMF	1518	16
GSM1594521	no	3	Oral Steroid	1846	20
GSM1594522	yes	Not Available	Plaquenil	999	2
GSM1594523	no	1	MMF	1456	0
GSM1594524	yes	Not Available	Oral Steroid	1027	10
GSM1594525	yes	Not Available	Plaquenil	1827	0
GSM1594526	yes	Not Available	Plaquenil	471	2
GSM1594527	yes	Not Available	MMF	2432	10
GSM1594530	yes	Not Available	MMF	510	2
GSM1594531	no	3	MMF	1615	24
GSM1594532	yes	Not Available	Oral Steroid	942	16
GSM1594533	yes	Not Available	Oral Steroid	31	8
GSM1594534	yes	Not Available	No Treatment	0	8
GSM1594536	no	3	No Treatment	9	13
GSM1594538	no	3	Oral Steroid	89	12
GSM1594539	yes	Not Available	MMF	866	2
GSM1594540	yes	Not Available	Oral Steroid	288	2
GSM1594541	no	3	MMF	301	8
GSM1594544	yes	Not Available	Oral Steroid	136	0
GSM1594546	no	3	Oral Steroid	175	10
GSM1594547	yes	Not Available	CYC_IVSteroid	231	8
GSM1594548	yes	Not Available	Oral Steroid	108	2
GSM1594549	yes	Not Available	Oral Steroid	101	8
GSM1594550	yes	Not Available	MMF	585	2
GSM1594551	no	3	MMF	202	12
GSM1594552	no	1	MMF	337	0
GSM1594553	no	1	Oral Steroid	44	2
GSM1594554	no	3	No Treatment	9	15
GSM1594556	yes	Not Available	MMF	486	2
GSM1594557	yes	Not Available	No Treatment	5	16
GSM1594558	no	1	No Treatment	#N/A	0
GSM1594560	no	1	MMF	407	2
GSM1594561	yes	Not Available	MMF	676	2
GSM1594562	no	3	Oral Steroid	129	14
GSM1594563	yes	Not Available	Oral Steroid	203	8
GSM1594564	no	1	MMF	245	2
GSM1594565	no	1	Oral Steroid	196	0
GSM1594566	no	1	Oral Steroid	103	2
GSM1594567	no	3	MMF	98	12
GSM1594569	yes	Not Available	CYC_IVSteroid	75	2
GSM1594572	no	3	CYC_IVSteroid	147	8
GSM1594573	no	1	Plaquenil	159	2
GSM1594605	yes	Not Available	Oral Steroid	1941	2
GSM1594608	yes	Not Available	MMF	718	16
GSM1594610	yes	Not Available	MMF	1272	2
GSM1594611	yes	Not Available	Oral Steroid	2018	0
GSM1594613	no	3	Oral Steroid	331	12
GSM1594614	yes	Not Available	Plaquenil	142	16
GSM1594615	yes	Not Available	MMF	599	8
GSM1594617	no	3	MMF	1978	8
GSM1594618	yes	Not Available	MMF	54	8
GSM1594619	no	1	Oral Steroid	139	2
GSM1594620	yes	Not Available	MMF	1852	14
GSM1594621	no	3	MMF	781	16
GSM1594622	no	3	MMF	1766	15
GSM1594624	yes	Not Available	MMF	1966	12
GSM1594625	no	1	MMF	912	2
GSM1594626	yes	Not Available	Oral Steroid	260	0
GSM1594627	yes	Not Available	Oral Steroid	1871	8
GSM1594628	no	1	MMF	582	0
GSM1594631	yes	Not Available	Oral Steroid	1927	0
GSM1594632	no	1	Plaquenil	1839	0
GSM1594635	no	3	Oral Steroid	35	10
GSM1594636	no	3	MMF	50	8
GSM1594637	no	1	MMF	828	0
GSM1594638	no	1	Oral Steroid	752	2
GSM1594639	no	3	Oral Steroid	816	10
GSM1594640	no	3	Plaquenil	956	8
GSM1594641	no	1	MMF	818	2
GSM1594643	no	3	CYC_IVSteroid	232	14
GSM1594645	yes	Not Available	Oral Steroid	3235	0
GSM1594646	yes	Not Available	Plaquenil	1512	0
GSM1594649	yes	Not Available	MMF	1962	2
GSM1594650	no	1	MMF	1271	0
GSM1594652	yes	Not Available	MMF	2127	16
GSM1594654	yes	Not Available	MMF	529	12
GSM1594656	no	1	No Treatment	3959	0
GSM1594657	no	3	Plaquenil	12	10
GSM1594659	no	3	CYC_IVSteroid	2115	12
GSM1594661	yes	Not Available	MMF	1251	0
GSM1594662	no	3	No Treatment	2	14
GSM1594663	no	3	CYC_IVSteroid	231	10
GSM1594664	no	1	Plaquenil	1400	0
GSM1594667	no	1	MMF	1194	2
GSM1594668	no	3	Oral Steroid	344	8
GSM1594671	yes	Not Available	MMF	1008	2
GSM1594672	no	3	CYC_IVSteroid	3805	22
GSM1594673	no	1	CYC_IVSteroid	1567	2
GSM1594674	no	3	Oral Steroid	829	14
GSM1594675	no	3	MMF	567	13
GSM1594676	no	3	Plaquenil	23	12
GSM1594677	no	3	Oral Steroid	760	10
GSM1594678	no	3	Oral Steroid	78	16
GSM1594680	yes	Not Available	MMF	1216	12
GSM1594681	no	1	CYC_IVSteroid	46	2
GSM1594684	no	1	MMF	380	0
GSM1594685	yes	Not Available	Plaquenil	959	2
GSM1594686	yes	Not Available	Plaquenil	472	2
GSM1594687	no	3	Plaquenil	146	8
GSM1594688	no	3	Oral Steroid	1612	12
GSM1594689	no	3	Oral Steroid	107	12
GSM1594690	yes	Not Available	MMF	603	2
GSM1594693	no	3	Oral Steroid	212	12
GSM1594694	yes	Not Available	MMF	436	0
GSM1594695	no	1	MMF	814	2
GSM1594697	yes	Not Available	Oral Steroid	413	2
GSM1594699	no	3	MMF	795	10
GSM1594700	no	3	Oral Steroid	162	8
GSM1594702	yes	Not Available	Plaquenil	317	2
GSM1594703	yes	Not Available	MMF	751	0
GSM1594706	no	1	MMF	1236	2
GSM1594707	no	3	CYC_IVSteroid	1521	12
GSM1594708	no	3	MMF	377	12
GSM1594709	no	1	Plaquenil	1127	1
GSM1594711	no	3	Oral Steroid	269	8
GSM1594712	yes	Not Available	MMF	455	8
GSM1594713	yes	Not Available	Plaquenil	2031	2
GSM1594714	yes	Not Available	MMF	1134	2
GSM1594715	no	1	Oral Steroid	2008	0
GSM1594716	no	3	Oral Steroid	484	12
GSM1594718	yes	Not Available	Oral Steroid	4505	18
GSM1594719	no	1	MMF	672	2
GSM1594720	no	1	CYC_IVSteroid	43	2
GSM1594721	no	3	Plaquenil	0	10
GSM1594724	no	3	MMF	1635	14
GSM1594725	yes	Not Available	Plaquenil	875	0
GSM1594726	no	3	Oral Steroid	857	18
GSM1594728	no	3	MMF	2334	8
GSM1594729	yes	Not Available	Oral Steroid	499	0
GSM1594730	no	3	MMF	1705	19
GSM1594731	no	3	Plaquenil	1514	8
GSM1594732	no	1	Oral Steroid	690	2
GSM1594733	no	3	CYC_IVSteroid	260	12
GSM1594734	yes	Not Available	Oral Steroid	814	8
GSM1594735	yes	Not Available	MMF	85	8
GSM1594737	no	3	MMF	1196	10
GSM1594738	yes	Not Available	MMF	3089	2
GSM1594739	no	1	MMF	1153	0
GSM1594742	no	1	No Treatment	2897	0
GSM1594745	no	3	CYC_IVSteroid	200	10
GSM1594749	no	1	MMF	324	2
GSM1594750	yes	Not Available	Oral Steroid	542	2
GSM1594751	yes	Not Available	Oral Steroid	353	0
GSM1594752	yes	Not Available	CYC_IVSteroid	2680	0
GSM1594753	no	3	MMF	588	17
GSM1594754	no	1	Oral Steroid	1835	0
GSM1594755	yes	Not Available	MMF	1153	8
GSM1594756	yes	Not Available	MMF	1317	2
GSM1594757	yes	Not Available	MMF	847	16
GSM1594758	yes	Not Available	MMF	1999	0
GSM1594759	no	1	MMF	1455	0
GSM1594760	yes	Not Available	Oral Steroid	140	2
GSM1594761	yes	Not Available	Oral Steroid	1750	13
GSM1594762	no	1	CYC_IVSteroid	1490	2
GSM1594764	no	3	Oral Steroid	24	16
GSM1594767	yes	Not Available	MMF	382	8
GSM1594769	yes	Not Available	Plaquenil	1421	2
GSM1594770	yes	Not Available	Plaquenil	546	2
GSM1594772	yes	Not Available	Oral Steroid	385	2
GSM1594773	yes	Not Available	Oral Steroid	578	2
GSM1594775	yes	Not Available	CYC_IVSteroid	2575	10
GSM1594776	no	3	CYC_IVSteroid	1037	12
GSM1594777	no	1	MMF	1724	0
GSM1594778	no	3	No Treatment	0	9
GSM1594779	yes	Not Available	MMF	971	2
GSM1594780	yes	Not Available	MMF	478	14
GSM1594782	yes	Not Available	MMF	1899	0
GSM1594783	yes	Not Available	Plaquenil	593	0
GSM1594784	yes	Not Available	CYC_IVSteroid	1528	10
GSM1594785	yes	Not Available	MMF	947	8
GSM1594786	no	3	No Treatment	0	12
GSM1594788	yes	Not Available	MMF	2181	8
GSM1594789	yes	Not Available	Oral Steroid	203	10
GSM1594791	yes	Not Available	MMF	1651	2
GSM1594793	yes	Not Available	Oral Steroid	221	18
GSM1594795	no	3	Oral Steroid	130	16
GSM1594796	no	3	No Treatment	1	17
GSM1594798	yes	Not Available	MMF	12	8
GSM1594799	no	1	Plaquenil	2889	2
GSM1594800	yes	Not Available	Oral Steroid	44	26
GSM1594804	yes	Not Available	MMF	1048	2
GSM1594807	no	3	Oral Steroid	683	8
GSM1594808	no	3	MMF	2283	16
GSM1594810	no	3	No Treatment	1	26
GSM1594812	yes	Not Available	Oral Steroid	1942	14
GSM1594813	yes	Not Available	CYC_IVSteroid	278	0
GSM1594815	no	1	MMF	180	2
GSM1594817	no	3	Oral Steroid	1808	8
GSM1594818	yes	Not Available	Oral Steroid	1962	0
GSM1594819	no	3	MMF	2208	8
GSM1594820	no	3	CYC_IVSteroid	218	12
GSM1594821	no	1	Oral Steroid	1864	0
GSM1594822	no	1	Oral Steroid	177	2
GSM1594823	no	3	Oral Steroid	436	12
GSM1594824	no	1	MMF	581	2
GSM1594825	no	3	Oral Steroid	3861	20
GSM1594828	no	3	Oral Steroid	316	8
GSM1594829	no	1	Oral Steroid	304	2
GSM1594830	yes	Not Available	MMF	689	2
GSM1594831	no	1	Oral Steroid	606	2
GSM1594832	yes	Not Available	Oral Steroid	123	2
GSM1594833	no	1	Plaquenil	84	2
GSM1594836	no	3	CYC_IVSteroid	374	8
GSM1594837	no	1	MMF	541	0
GSM1594838	no	3	No Treatment	0	8
GSM1594839	no	1	Oral Steroid	2350	2
GSM1594840	no	3	MMF	1647	8
GSM1594841	yes	Not Available	MMF	1437	8
GSM1594842	yes	Not Available	MMF	1577	0
GSM1594844	no	3	Plaquenil	2031	8
GSM1594845	yes	Not Available	Plaquenil	2237	2
GSM1594847	no	1	No Treatment	3469	0
GSM1594848	no	1	MMF	586	2
GSM1594850	no	3	MMF	155	18
GSM1594851	yes	Not Available	Oral Steroid	843	2
GSM1594853	no	3	Oral Steroid	1071	8
GSM1594855	no	1	MMF	681	0
GSM1594856	no	1	Plaquenil	1737	2
GSM1594857	yes	Not Available	MMF	1113	2
GSM1594858	yes	Not Available	Oral Steroid	755	8
GSM1594859	yes	Not Available	MMF	796	16
GSM1594861	no	1	Oral Steroid	795	2
GSM1594863	no	1	MMF	980	0
GSM1594864	no	1	MMF	1583	2
GSM1594865	no	3	CYC_IVSteroid	5	16
GSM1594866	no	1	MMF	1810	0
GSM1594867	yes	Not Available	MMF	2612	12
GSM1594868	no	1	Plaquenil	3811	2
GSM1594869	yes	Not Available	MMF	1298	2
GSM1594871	no	1	MMF	1408	2
GSM1594872	yes	Not Available	MMF	571	8
GSM1594873	yes	Not Available	MMF	2582	8
GSM1594874	yes	Not Available	Oral Steroid	1554	2
GSM1594876	no	3	CYC_IVSteroid	281	8
GSM1594877	yes	Not Available	Oral Steroid	177	2
GSM1594878	yes	Not Available	Plaquenil	723	8
GSM1594879	yes	Not Available	MMF	296	0
GSM1594880	no	3	MMF	2727	8
GSM1594881	no	1	Oral Steroid	974	2
GSM1594884	yes	Not Available	Oral Steroid	107	10
GSM1594885	yes	Not Available	Oral Steroid	1451	8
GSM1594887	no	3	Plaquenil	80	28
GSM1594889	no	1	Oral Steroid	239	2
GSM1594890	no	3	MMF	690	8
GSM1594895	yes	Not Available	Oral Steroid	1008	10
GSM1594897	no	3	CYC_IVSteroid	1750	8
GSM1594900	no	1	MMF	491	0
GSM1594902	yes	Not Available	Plaquenil	841	2
GSM1594907	yes	Not Available	MMF	912	8
GSM1594909	no	1	MMF	785	2
GSM1594910	yes	Not Available	MMF	322	2
GSM1594911	yes	Not Available	Plaquenil	1981	0
GSM1594912	no	3	CYC_IVSteroid	3707	12
GSM1594914	yes	Not Available	MMF	1547	8
GSM1594915	yes	Not Available	Oral Steroid	1556	2
GSM1594917	no	3	Oral Steroid	805	20
GSM1594919	yes	Not Available	MMF	400	0
GSM1594920	no	1	Plaquenil	2707	0
GSM1594922	no	3	Oral Steroid	1649	12
GSM1594925	yes	Not Available	Plaquenil	2370	2
GSM1594926	no	1	Oral Steroid	499	2
GSM1594929	no	1	MMF	1029	2
GSM1594931	yes	Not Available	MMF	727	2
GSM1594932	no	1	MMF	1530	2
GSM1594935	yes	Not Available	Oral Steroid	534	2
GSM1594937	no	1	MMF	636	2
GSM1594938	yes	Not Available	MMF	423	8
GSM1594941	yes	Not Available	MMF	1772	2
GSM1594943	no	3	MMF	1761	20
GSM1594945	yes	Not Available	CYC_IVSteroid	4281	19
GSM1594947	no	3	Oral Steroid	945	13
GSM1594948	no	3	MMF	106	8
GSM1594950	no	1	MMF	1997	2
GSM1594952	no	3	Oral Steroid	777	8
GSM1594953	no	3	Oral Steroid	414	16
GSM1594954	yes	Not Available	MMF	1499	2
GSM1594955	yes	Not Available	Oral Steroid	322	2
GSM1594956	no	3	Oral Steroid	561	10
GSM1594959	no	3	Plaquenil	2545	8
GSM1594960	no	3	MMF	744	16
GSM1594961	no	1	Plaquenil	558	1
GSM1594962	no	1	MMF	1526	2
GSM1594963	yes	Not Available	MMF	1038	0
GSM1594965	no	3	Oral Steroid	745	8
GSM1594968	yes	Not Available	Plaquenil	287	2
GSM1594969	no	3	Oral Steroid	271	8
GSM1594970	no	3	Oral Steroid	2673	14
GSM1594971	yes	Not Available	Plaquenil	2321	2
GSM1594972	no	3	MMF	1295	14
GSM1594974	yes	Not Available	Plaquenil	1678	2
GSM1594975	yes	Not Available	Plaquenil	115	0
GSM1594976	yes	Not Available	MMF	1344	2
GSM1594977	no	3	Oral Steroid	2409	8
GSM1594978	no	1	MMF	765	0
GSM1594980	no	3	MMF	1738	20
GSM1594981	no	1	MMF	376	2
GSM1594984	no	3	Oral Steroid	4232	16
GSM1594985	no	1	MMF	938	2
GSM1594987	no	3	Oral Steroid	247	8
GSM1594988	no	3	CYC_IVSteroid	4265	34
GSM1594989	yes	Not Available	CYC_IVSteroid	4358	14
GSM1594990	yes	Not Available	Oral Steroid	1512	0
GSM1594991	yes	Not Available	MMF	200	8
GSM1594994	yes	Not Available	CYC_IVSteroid	1983	8
GSM1594996	no	1	Oral Steroid	443	2
GSM1594997	no	1	Plaquenil	3713	0
GSM1594998	yes	Not Available	MMF	1810	2
GSM1594999	no	1	Plaquenil	2419	2
GSM1595000	no	3	Oral Steroid	674	16
GSM1595001	no	3	No Treatment	46	19
GSM1595007	yes	Not Available	CYC_IVSteroid	4463	2
GSM1595008	no	1	MMF	1428	2
GSM1595009	no	1	Oral Steroid	63	0
GSM1595011	no	1	MMF	756	2
GSM1595012	yes	Not Available	MMF	945	2
GSM1595013	yes	Not Available	Oral Steroid	490	2
GSM1595014	no	3	MMF	1338	8
GSM1595015	no	1	MMF	302	0
GSM1595017	no	1	MMF	229	2
GSM1595019	no	1	MMF	499	0
GSM1595020	yes	Not Available	Oral Steroid	193	2
GSM1595021	yes	Not Available	MMF	1225	10
GSM1595024	yes	Not Available	MMF	2059	12
GSM1595026	no	1	Oral Steroid	1897	0
GSM1595028	no	1	MMF	889	0
GSM1595029	no	1	MMF	2629	2
GSM1595030	no	3	No Treatment	0	26
GSM1595031	yes	Not Available	Oral Steroid	1034	10
GSM1595032	no	3	Plaquenil	63	20
GSM1595034	no	3	MMF	651	10
GSM1595035	no	3	MMF	968	12
GSM1595037	yes	Not Available	Plaquenil	3624	0
GSM1595038	yes	Not Available	MMF	1188	0
GSM1595039	yes	Not Available	MMF	831	0
GSM1595042	no	3	Oral Steroid	112	9
GSM1595045	yes	Not Available	Oral Steroid	232	0
GSM1595046	yes	Not Available	MMF	1439	2
GSM1595047	no	1	Oral Steroid	226	0
GSM1595048	yes	Not Available	Oral Steroid	1535	8
GSM1595050	yes	Not Available	MMF	433	0
GSM1595051	no	3	Oral Steroid	4169	12
GSM1595054	no	3	No Treatment	0	21
GSM1595056	yes	Not Available	MMF	1206	2
GSM1595057	no	3	Plaquenil	886	9
GSM1595058	yes	Not Available	MMF	3180	2
GSM1595059	yes	Not Available	Plaquenil	2016	8
GSM1595060	no	1	MMF	583	0
GSM1595061	no	1	MMF	154	1
GSM1595064	no	3	Oral Steroid	48	8
GSM1595066	yes	Not Available	MMF	1037	15
GSM1595067	no	1	MMF	1069	0
GSM1595068	no	3	MMF	2241	16
GSM1595069	yes	Not Available	Oral Steroid	175	12
GSM1595071	no	3	Oral Steroid	883	8
GSM1595072	yes	Not Available	Plaquenil	1218	0
GSM1595074	yes	Not Available	MMF	413	2
GSM1595075	no	3	Oral Steroid	141	8
GSM1595078	no	3	Oral Steroid	917	13
GSM1595079	no	3	CYC_IVSteroid	77	22
GSM1595080	no	3	Oral Steroid	1852	12
GSM1595081	no	3	Oral Steroid	1680	9
GSM1595083	no	3	Oral Steroid	208	10
GSM1595084	no	3	Oral Steroid	355	18
GSM1595087	no	1	MMF	1071	0
GSM1595088	yes	Not Available	MMF	1019	2
GSM1595090	no	3	Oral Steroid	165	10
GSM1595091	no	3	Oral Steroid	889	15
GSM1595092	yes	Not Available	Plaquenil	2146	2
GSM1595094	yes	Not Available	Oral Steroid	22	8
GSM1595095	no	1	MMF	2173	2
GSM1595096	no	3	CYC_IVSteroid	152	12
GSM1595098	yes	Not Available	CYC_IVSteroid	4057	8
GSM1595100	no	3	MMF	2268	8
GSM1595101	no	3	Oral Steroid	189	10
GSM1595102	no	1	MMF	1856	2
GSM1595103	yes	Not Available	Oral Steroid	2032	2
GSM1595105	no	3	Oral Steroid	1278	8
GSM1595106	yes	Not Available	Plaquenil	2507	2
GSM1595108	no	1	Oral Steroid	570	2
GSM1595109	no	1	Oral Steroid	1870	1
GSM1595110	yes	Not Available	Oral Steroid	356	2
GSM1595111	no	3	MMF	1297	8
GSM1595112	yes	Not Available	MMF	1106	2
GSM1595113	yes	Not Available	Plaquenil	1127	2
GSM1595114	no	1	MMF	483	2
GSM1595116	yes	Not Available	MMF	1888	2
GSM1595118	no	3	MMF	1588	16
GSM1595119	yes	Not Available	MMF	889	0
GSM1595120	yes	Not Available	Oral Steroid	1645	10
GSM1595121	yes	Not Available	MMF	1141	0
GSM1595122	yes	Not Available	MMF	2286	12
GSM1595129	yes	Not Available	MMF	1233	2
GSM1595131	yes	Not Available	Oral Steroid	632	2
GSM1595134	no	1	Oral Steroid	1772	1
GSM1595135	yes	Not Available	MMF	269	10
GSM1595136	yes	Not Available	Plaquenil	1729	0
GSM1595138	no	3	Oral Steroid	372	8
GSM1595139	yes	Not Available	MMF	329	2
GSM1595140	yes	Not Available	Oral Steroid	411	8
GSM1595142	no	3	Oral Steroid	4	8
GSM1595143	yes	Not Available	Oral Steroid	177	16
GSM1595146	no	3	CYC_IVSteroid	54	8
GSM1595147	no	1	Oral Steroid	126	0
GSM1595148	yes	Not Available	CYC_IVSteroid	194	10
GSM1595151	no	1	Oral Steroid	318	2
GSM1595152	no	1	MMF	562	0
GSM1595153	no	3	No Treatment	4	25
GSM1595155	no	3	No Treatment	2	35
GSM1595156	no	3	MMF	266	21
GSM1595157	no	3	Oral Steroid	0	10
GSM1595158	no	1	Oral Steroid	21	0
GSM1595160	no	3	No Treatment	0	12
GSM1595164	yes	Not Available	Oral Steroid	42	8
GSM1595166	yes	Not Available	Oral Steroid	321	2
GSM1595167	no	3	Oral Steroid	118	8
GSM1595168	no	1	MMF	103	2
GSM1595169	yes	Not Available	MMF	360	2
GSM1595170	no	3	Oral Steroid	35	18
GSM1595172	yes	Not Available	No Treatment	#N/A	0
GSM1595173	yes	Not Available	Oral Steroid	127	0
GSM1595177	no	3	Plaquenil	16	18
GSM1595178	no	3	CYC_IVSteroid	166	8
GSM1595181	yes	Not Available	Oral Steroid	293	8
GSM1595182	no	3	Oral Steroid	28	10
GSM1595183	no	3	Oral Steroid	42	8
GSM1595184	no	1	Oral Steroid	194	0
GSM1595185	no	3	Oral Steroid	0	8
GSM1595186	yes	Not Available	CYC_IVSteroid	56	10
GSM1595187	no	1	MMF	359	0
GSM1595189	no	1	Oral Steroid	227	2
GSM1595190	no	1	Oral Steroid	423	2
GSM1595192	no	1	Oral Steroid	177	0
GSM1595193	no	3	No Treatment	2	24
GSM1595194	no	3	Oral Steroid	2	19
GSM1595195	yes	Not Available	Oral Steroid	182	8
GSM1595196	no	1	Oral Steroid	76	2
GSM1595198	no	3	No Treatment	224	10
GSM1595200	no	1	Oral Steroid	154	0
GSM1595202	no	1	MMF	#N/A	2
GSM1595203	no	1	Oral Steroid	126	0
GSM1595204	no	3	CYC_IVSteroid	84	14
GSM1595205	no	3	CYC_IVSteroid	82	8
GSM1595206	yes	Not Available	CYC_IVSteroid	140	2
GSM1595207	yes	Not Available	Oral Steroid	276	2
GSM1595208	no	3	Oral Steroid	652	8
GSM1595209	yes	Not Available	Plaquenil	179	0
GSM1595210	yes	Not Available	MMF	385	0
GSM1595212	yes	Not Available	CYC_IVSteroid	81	0
GSM1595213	no	3	No Treatment	3	26
GSM1595215	no	3	No Treatment	14	8
GSM1595217	no	3	No Treatment	31	10
GSM1595219	yes	Not Available	Oral Steroid	353	0
GSM1595220	no	1	MMF	77	0
GSM1595221	no	3	Oral Steroid	87	8
GSM1595222	yes	Not Available	Oral Steroid	183	0

## Sheet: Supplementary Table S2
Supplementary Table S2. Rules, genes and discretized expression value.
Rule Number	Genes	Discretized Gene Value*	Decision (DA)
1	LOC649923, CKAP4	1, 2	1
2	LOC649923, KLRB1	1, 2	1
3	PTTG1, LOC642113, IFITM1, TXN	2, 2, 2, 2	1
4	KLRB1, MT1F	1, 3	3
5	KLRB1, CDC20, IFI35	2, 2, 2	1
6	PTTG1, LOC642113, TXN, IFI35	2, 2, 2, 2	1
7	CKAP4, MGC29506	3, 3	3
8	PTTG1, TXN, IFI35	2, 2, 2	1
9	PTTG1, LOC652694, TXN, IFI35	2, 2, 2, 2	1
10	CKAP4, ZNFX1	3, 3	3
11	KLRB1, CDC20, SHISA5	2, 2, 2	1
12	CKAP4, ILMN_1845037	3, 3	3
13	KLRB1, IGLL1	2, 1	1
14	SEC11C, IFITM3	3, 3	3
15	CKAP4, MT1F	3, 3	3
16	LOC649923, LOC642113	1, 2	1
17	OTOF, CKAP4	3, 3	3
18	CKAP4, CDC20	3, 3	3
19	CKAP4, LOC652493	3, 3	3
20	RPS14, MT1F	1, 3	3
21	CKAP4, MGC29506	2, 1	1
22	CKAP4, MT1A	3, 3	3
23	CKAP4, SEC11C	3, 2	3
24	KLRB1, CDC20	1, 3	3
25	CDC20, RPS14	3, 1	3
26	CKAP4, CD38	3, 3	3
27	LOC642113, IFITM1, TXN, IFI35	2, 2, 2, 2	1
28	IGLL1, MT1F, TXN, IFI35	2, 2, 2, 2	1
29	TXN, IFI35	2, 2	1
30	LOC67450, CKAP4	1, 2	1
31	ADAR, SEC11C	3, 3	3
32	IFITM1, SEC11C	3, 3	3
33	CKAP4, PTTG3P	3, 3	3
34	CKAP4, LOC647506	3, 2	3
35	CKAP4, LOC652694	3, 3	3
36	CKAP4, UBE2C	3, 3	3
37	LOC649923, KLRB1	3, 1	3
38	LOC652694, KLRB1	1, 2	1
39	CKAP4, TYMS	3, 3	3
40	CDC20, TXN	3, 3	3
41	KLRB1, SEC11C	2, 1	1
42	CD38, TXN	3, 3	3
43	MGC29506, TXN	1, 2	1
44	OTOF, KLRB1	2, 2	1
45	LOC652694, ZNFX1	3, 3	3
46	LOC649923, FBXO6	3, 3	3
47	GBA, MT1F	3, 3	3
48	LOC649923, RPS14	3, 1	3
49	CKAP4, SEC11C	3, 3	3
50	PTTG1, GBA	3, 3	3
51	PTTG1, MT1F	3, 3	3
52	CD38, RPS14	3, 1	3
53	CDC20, ZNFX1	3, 3	3
54	LOC649923, CKAP4	3, 3	3
55	RPS14, GBA	1, 3	3
56	PTTG1, IFITM1, IFI35	2, 2, 2	1
57	PTTG1, MGC4677	3, 3	3
58	UBE2C, MGC4677	3, 3	3
59	LOC649923, IRF7	1, 2	1
60	UBE2C, IFITM1, IFITM3	2, 3, 2	1
61	KLRB1, SEC11C	1, 3	3
62	OTOF, GBA	3, 3	3
63	LOC647450, IGLL1	3, 2	3
64	CD38, ZNFX1	3, 3	3
65	PTTG3P, TXN	3, 3	3
66	TXNDC5, MGC4677	3, 3	3
*Discretized expression values are classed as low (1),medium (2) or high (3) and attributed to decision DA1 or DA3.

## Sheet: Supplementary Table S3
Supplementary Table S3. Clinical phenotype abbreviations
Phenotype cateogory	Abbreviation	Explanation
Continuous	AGE	Patient age
	ALB	Albumin
	ALD	Activated lymphocyte-derived DNA
	ALT	Alanine aminotransferase
	AST	Aspartate aminotransferase
	C3	Complement C3 level
	C4	Complement C4 level
	CR	Creatinine
	DS_DNA	Anti-dsDNA antibodies
	ESR	Erythrocyte sedimentation rate
	HCT	Hematocrit level
	HGB	Haemoglobin levels
	LDH	Lactase dehydrogenase
	MC	Monocyte count
	MP	Monocyte percent
	MPV	Mean platelet volume
	MCH	Mean corpuscular haemoglobin mass
	MCHC	Mean corpuscular haemoglobin concentration
	MCV	Mean corpuscular volume
	RDW	Red blood cell distribution width
	SLEDAI	Systemic Lupus Erythematosus Disease Activity Index
	WBC	White blood cell level
Categorical	CVA	Cerebrovascular events

## Sheet: Supplementary Table S4
Supplementary Table S4. Summary of clinical variables with significant difference between at least one cluster pair.
	C1		C2		C1 vs C2	C3		C5		C4		C3 vs C5	C3 vs C4	C4 vs C5
Clinical Variable	mean ± std	range	mean ± std	range	p-value	mean ± std	range	mean ± std	range	mean ± std	range	p-value	p-value	p-value
AGE	14.7 ± 2.6	7.0 - 18.0	14.4 ± 2.6	9.0 - 18.0	0.959	13.6 ± 3.7	6.0 - 18.0	14.8 ± 2.6	8.0 - 18.0	14.9 ± 2.9	7.0 - 19.0	0.255	0.0341	0.983
ALB	4.2 ± 0.4	3.2 - 5.2	4.3 ± 0.4	2.8 - 5.0	0.922	3.0 ± 0.8	1.4 - 4.3	3.3 ± 0.8	1.1 - 4.6	3.6 ± 0.8	0.8 - 4.9	0.278	7.9e-05	0.129
ALT	19.9 ± 10.5	5.0 - 42.0	24.2 ± 12.8	8.0 - 58.0	0.97	45.8 ± 62.5	6.0 - 350.0	19.4 ± 11.4	4.0 - 43.0	27.0 ± 21.2	5.0 - 120.0	0.00043	0.0094	0.517
AST	20.2 ± 12.4	10.0 - 74.0	19.6 ± 6.2	9.0 - 47.0	1	37.2 ± 48.4	12.0 - 269.0	20.7 ± 7.1	11.0 - 38.0	25.9 ± 17.4	11.0 - 99.0	0.00867	0.0815	0.644
C3	129.3 ± 25.7	54.0 - 176.0	123.4 ± 27.7	75.0 - 253.0	0.931	62.1 ± 34.0	20.0 - 173.0	85.9 ± 37.8	26.0 - 182.0	89.5 ± 36.3	20.0 - 174.0	0.00243	1.87e-05	0.962
C4	24.2 ± 8.7	3.0 - 43.0	22.1 ± 6.5	8.0 - 39.0	0.853	8.6 ± 5.7	2.0 - 26.0	15.5 ± 12.8	2.0 - 65.0	15.8 ± 10.4	0.0 - 45.0	0.00191	0.000104	1
DS_DNA	15.3 ± 14.1	3.0 - 45.5	20.1 ± 13.0	3.0 - 46.2	1	1748.9 ± 3241.1	972 - 13000	1472.8 ± 2750.7	0.1 - 16000	423.3 ± 1103.3	0.5 - 7500	0.983	0.0414	0.0292
ESR	16.8 ± 15.5	1.0 - 69.0	11.5 ± 13.3	2.0 - 92.0	0.934	68.9 ± 36.4	7.0 - 145.0	52.8 ± 36.1	7.0 - 145.0	43.8 ± 33.0	4.0 - 140.0	0.054	1.84e-05	0.347
HCT	39.0 ± 5.0	26.3 - 47.8	37.3 ± 3.3	31.5 - 45.3	0.768	31.1 ± 4.8	21.5 - 40.2	33.2 ± 4.4	25.9 - 41.9	34.6 ± 5.5	3.6 - 42.1	0.471	0.0134	0.686
HGB	13.1 ± 1.7	8.4 - 16.9	12.9 ± 1.5	8.7 - 15.6	0.962	10.2 ± 1.6	7.3 - 13.3	10.6 ± 1.8	6.4 - 13.7	11.4 ± 1.9	4.6 - 15.3	0.796	0.00155	0.0584
Lymphocyte_count	2.0 ± 0.8	0.6 - 3.6	1.7 ± 0.8	0.6 - 4.6	0.851	1.3 ± 1.1	0.2 - 7.9	0.9 ± 0.6	0.3 - 3.1	1.4 ± 1.3	0.3 - 13.0	0.537	0.894	0.0477
Lymphocyte_percent	29.6 ± 9.7	9.5 - 47.7	28.8 ± 11.1	9.0 - 53.7	0.997	20.0 ± 10.0	4.6 - 44.5	12.7 ± 6.8	2.0 - 30.0	26.5 ± 13.2	2.5 - 63.0	0.00886	0.00693	0
MP	9.8 ± 3.2	3.0 - 15.0	8.3 ± 2.6	5.0 - 16.0	0.615	6.4 ± 3.6	1.0 - 15.1	5.9 ± 2.9	2.0 - 12.1	8.9 ± 3.9	1.0 - 18.9	0.985	0.0115	0.00174
Neutrophil_count	4.3 ± 1.9	1.6 - 8.7	3.8 ± 1.5	1.2 - 7.1	0.928	4.8 ± 3.0	0.7 - 15.8	6.0 ± 3.3	1.5 - 16.2	6.9 ± 2.6	0.7 - 18.5	0.166	0.0706	2e-06
Neutrophil_percent	59.7 ± 11.0	40.8 - 80.4	60.6 ± 12.5	31.4 - 84.0	0.998	69.1 ± 12.3	35.0 - 95.0	78.1 ± 11.0	32.5 - 96.0	62.1 ± 14.85	27.7 - 94.2	0.00431	0.0143	0
RDW	32.8 ± 11.7	11.9 - 42.5	27.6 ± 14.5	12.6 - 60.0	0.693	18.6 ± 9.0	12.7 - 39.8	31.0 ± 14.8	12.8 - 64.2	37.9 ± 14.0	12.2 - 47.4	0.00311	0.0163	0.832
SLEDAI	1.7 ± 2.43	0.0 - 13.0	1.7 ± 2.4	0.0 - 12.0	1	14.6 ± 7.2	2.0 - 35.0	12.1 ± 6.3	0.0 - 26.0	8.9 ± 6.5	0.0 - 28.0	0.166	0	0.00361
WBC	6.9 ± 2.2	2.9 - 12.3	6.1 ± 1.9	3.4 - 10.1	0.776	7.0 ± 3.9	1.3 - 19.9	7.7 ± 3.6	2.1 - 18.4	5.8 ± 2.9	1.4 - 19.7	0.794	0.0661	0.000489
*A significant values is taken as Tukey HSD adjusted p-value ≤ 0.05 . For the clinical variable abbreviations see Supplementary Table S3.

## Sheet: Supplementary Table S5
Supplementary Table S5. Rules associated continuous clinical phenotypes for each sub-cluster.
				AGE					ALB				ALD		ALT				AST			C3				C4				CR				DS_DNA			ESR					HCT					HGB
Rule	Loci	Discretized Gene Value*	DA	C1	C2	C3	C5	C4	C1	C2	C3	C4	C1	C3	C1	C2	C3	C5	C1	C3	C5	C1	C2	C3	C5	C1	C2	C3	C5	C1	C2	C3	C4	C1	C3	C4	C1	C2	C3	C5	C4	C1	C2	C3	C5	C4	C1	C3	C5
1	LOC649923, CKAP4	1, 2	1	na	na	na	na	na	na	na	na	na	na	na	na	na	na	na	na	na	na	na	na	na	na	na	na	na	na	na	0.028	na	na	na	na	na	na	na	na	na	na	na	0.04	na	na	na	na	na	na
2	LOC649923, KLRB1	1, 2	1	na	na	na	na	na	na	na	na	na	na	na	na	na	na	na	na	na	na	na	na	na	na	na	na	na	na	na	0.011	na	na	na	na	na	na	na	na	na	na	na	na	na	na	na	na	na	na
3	PTTG1, LOC642113, IFITM1, TXN	2, 2, 2, 2	1	na	na	na	na	na	na	na	na	na	na	na	na	na	na	na	na	na	na	na	na	na	na	na	na	na	na	na	na	na	na	na	na	na	na	na	na	na	na	na	na	na	na	na	na	na	na
4	KLRB1, MT1F	1, 3	3	na	na	na	na	na	na	na	na	na	na	na	na	na	0.043	0.00092	na	0.047	0.0073	na	na	0.0037	na	na	na	0.0035	0.048	na	na	na	0.018	na	na	0.038	na	na	na	na	na	na	na	0.01	na	0.011	na	na	na
5	KLRB1, CDC20, IFI35	2, 2, 2	1	na	na	na	na	na	na	na	na	na	na	na	na	na	na	na	na	na	na	0.013	0.026	na	na	0.011	0.04	na	na	na	na	na	na	na	na	na	0.043	0.023	na	na	na	na	na	na	na	na	na	na	na
5	KLRB1, CDC20, IFI35	2, 2, 2	1	na	na	na	na	na	na	na	na	na	na	na	na	na	na	na	na	na	na	na	na	na	na	na	na	na	na	na	na	na	na	na	na	na	na	na	na	na	na	na	na	na	na	na	na	na	na
5	KLRB1, CDC20, IFI35	2, 2, 2	1	na	na	na	na	na	na	na	na	na	na	na	na	na	na	na	na	na	na	na	na	na	na	na	na	na	na	na	na	na	na	na	na	na	na	na	na	na	na	na	na	na	na	na	na	na	na
5	KLRB1, CDC20, IFI35	2, 2, 2	1	na	na	na	na	na	na	na	na	na	na	na	na	na	na	na	na	na	na	na	na	na	na	na	na	na	na	na	na	na	na	na	na	na	na	na	na	na	na	na	na	na	na	na	na	na	na
6	PTTG1, LOC642113, TXN, IFI35	2, 2, 2, 2	1	na	na	na	na	na	0	na	na	na	0	na	0	na	na	na	0	na	na	na	na	na	na	na	na	na	na	na	na	na	na	0	na	na	na	na	na	na	na	0	na	na	na	na	0	na	na
7	CKAP4, MGC29506	3, 3	3	na	na	na	na	na	na	na	na	na	na	na	na	na	na	na	na	na	na	na	na	0.035	na	na	na	0.02	na	na	na	na	na	na	na	na	na	na	na	na	na	na	na	na	na	na	na	na	na
8	PTTG1, TXN, IFI35	2, 2, 2	1	0.05	na	na	na	na	na	na	na	na	na	na	na	na	na	na	na	na	na	0.022	na	na	na	na	na	na	na	na	na	na	na	na	na	na	na	na	na	na	na	na	na	na	na	na	na	na	na
10	CKAP4, ZNFX1	3, 3	3	na	na	na	na	na	na	na	na	na	na	na	na	na	0.0021	0.0021	na	0.0067	0.0067	na	na	0.0036	0.009	na	na	0.0084	0.05	na	na	na	na	na	na	na	na	na	na	na	na	na	na	na	na	na	na	na	na
11	KLRB1, CDC20, SHISA5	2, 2, 2	1	na	na	na	na	na	na	na	na	na	na	na	na	na	na	na	na	na	na	0.02	na	na	na	0.012	na	na	na	na	na	na	na	na	na	na	0.019	0.016	na	na	na	na	na	na	na	na	na	na	na
12	CKAP4, ILMN_1845037	3, 3	3	na	na	na	na	na	na	na	na	na	na	na	na	na	0.00055	0.00055	na	0.0024	0.0024	na	na	0.0011	0.00098	na	na	0.0047	0.012	na	na	na	na	na	na	na	na	na	0.0047	0.012	na	na	na	na	na	na	na	na	na
13	KLRB1, IGLL1	2, 1	1	na	na	na	na	na	na	0.02	na	na	na	na	na	na	na	na	na	na	na	na	na	na	na	na	na	na	na	na	na	na	na	na	na	na	na	0.027	na	na	na	na	na	na	na	na	na	na	na
14	SEC11C, IFITM3	3, 3	3	na	na	na	na	na	na	na	na	na	na	na	na	na	na	na	na	na	na	na	na	na	na	na	na	na	na	na	na	0.024	0.024	na	na	na	na	na	0.01	na	0.01	na	na	na	na	na	na	0.013	na
15	CKAP4, MT1F	3, 3	3	na	na	na	na	na	na	na	na	na	na	na	na	na	0.0013	0.0013	na	0.0055	0.0055	na	na	0.0063	0.0063	na	na	0.0076	0.0076	na	na	na	na	na	na	na	na	na	na	na	na	na	na	na	na	na	na	na	na
16	LOC649923, LOC642113	1, 2	1	na	na	na	na	na	na	na	na	na	na	na	na	na	na	na	na	na	na	na	na	na	na	na	na	na	na	0.004	0.004	na	na	na	na	na	na	na	na	na	na	na	na	na	na	na	na	na	na
17	OTOF, CKAP4	3, 3	3	na	na	0.019	0.045	na	na	na	na	na	na	na	na	na	0.034	0.034	na	na	na	na	na	0.02	0.016	na	na	0.0031	0.0085	na	na	na	na	na	na	na	na	na	0.025	0.036	na	na	na	0.03	0.03	na	na	na	na
18	CKAP4, CDC20	3, 3	3	na	na	na	na	na	na	na	na	na	na	0	na	na	na	na	na	na	na	na	na	na	na	na	na	na	na	na	na	na	na	na	na	na	na	na	na	na	na	na	na	na	na	na	na	na	na
19	CKAP4, LOC652493	3, 3	3	na	na	na	na	na	na	na	na	na	na	na	na	na	na	na	na	na	na	na	na	na	na	na	na	na	na	na	na	na	na	na	0	na	na	na	na	na	na	na	na	na	na	na	na	na	na
20	RPS14, MT1F	1, 3	3	na	na	na	na	na	na	na	na	na	na	na	na	na	na	0.0031	na	na	0.0059	na	na	0.037	0.044	na	na	0.013	na	na	na	na	0.021	na	na	na	na	na	na	na	na	na	na	0.015	na	na	na	na	na
21	CKAP4, MGC29506	2, 1	1	na	na	na	na	na	na	na	na	na	na	na	na	na	na	na	na	na	na	na	na	na	na	na	na	na	na	na	na	na	na	na	na	na	na	na	na	na	na	na	0	na	na	na	na	na	na
22	CKAP4, MT1A	3, 3	3	na	na	na	na	na	na	na	na	na	na	na	na	na	0.00022	0.00022	na	0.00075	0.00075	na	na	0.00027	0.00035	na	na	0.0013	0.018	na	na	na	na	na	na	na	na	na	0.016	na	na	na	na	na	na	na	na	na	na
23	CKAP4, SEC11C	3, 2	3	na	na	na	na	na	na	na	na	na	na	na	na	na	0.012	0.042	na	na	na	na	na	0.024	na	na	na	0.042	na	na	na	na	na	na	na	na	na	na	na	na	na	na	na	na	na	na	na	na	na
24	KLRB1, CDC20	1, 3	3	na	na	0.0046	na	0.0038	na	na	0.003	0.011	na	na	na	na	na	na	na	na	na	na	na	na	na	na	na	na	na	na	na	0.016	0.03	na	na	na	na	na	0.009	na	0.0079	na	na	0.0017	na	0.0023	na	0.0045	na
25	CDC20, RPS14	3, 1	3	na	na	na	na	na	na	na	0.024	0.043	na	na	na	na	0.037	na	na	na	na	0.025	na	na	na	na	na	na	na	na	na	0.0047	0.015	na	na	na	na	na	0.0069	na	0.021	na	na	0.016	na	0.016	na	0.00099	na
26	CKAP4, CD38	3, 3	3	na	na	na	na	na	na	na	na	na	na	na	na	na	na	na	na	na	na	na	na	na	na	na	na	na	na	na	na	0.039	na	na	na	na	na	na	na	na	na	na	na	na	na	na	na	na	na
29	TXN, IFI35	2, 2	1	na	na	na	na	na	na	na	na	na	na	na	na	na	na	na	na	na	na	na	na	na	na	na	na	na	na	na	na	na	na	na	na	na	na	na	na	na	na	na	na	na	na	na	na	na	na
30	LOC647450, CKAP4	1, 2	1	na	na	na	na	na	na	0	na	na	na	na	na	na	na	na	na	na	na	na	na	na	na	na	na	na	na	na	na	na	na	na	na	na	na	na	na	na	na	na	na	na	na	na	na	na	na
31	ADAR, SEC11C	3, 3	3	na	na	na	na	na	na	na	na	na	na	na	na	na	na	na	na	na	na	na	na	na	na	na	na	na	na	na	na	0.003	0.003	na	na	na	na	na	0.042	na	0.042	na	na	na	na	na	na	0.041	na
32	IFITM1, SEC11C	3, 3	3	na	na	na	na	na	na	na	na	na	na	na	na	na	na	na	na	na	na	na	na	na	na	na	na	na	na	na	na	0.047	0.047	na	na	na	na	na	0.011	na	0.011	na	na	na	na	na	na	0.017	na
33	CKAP4, PTTG3P	3, 3	3	na	na	na	na	na	na	na	na	na	na	na	na	na	0.014	na	na	0.011	na	na	na	0.033	na	na	na	0.0053	na	na	na	na	na	na	na	na	na	na	na	na	na	na	na	na	na	na	na	na	na
34	CKAP4, LOC647506	3, 2	3	na	na	na	na	na	na	na	na	na	na	na	na	na	0.011	0.023	na	na	0.039	na	na	na	na	na	na	na	na	na	na	na	na	na	na	na	na	na	na	na	na	na	na	na	na	na	na	na	na
36	CKAP4, UBE2C	3, 3	3	na	na	na	na	na	na	na	na	na	na	na	na	na	na	na	na	na	na	na	na	0.0022	na	na	na	0.0004	na	na	na	na	na	na	na	na	na	na	na	na	na	na	na	na	na	na	na	0.028	na
37	LOC649923, KLRB1	3, 1	3	na	na	na	na	na	na	na	na	na	na	na	na	na	na	na	na	na	na	na	na	na	na	na	na	na	na	na	na	0.04	0.04	na	na	na	na	na	na	na	na	na	na	na	na	na	na	na	na
38	LOC652694, KLRB1	1, 2	1	na	na	na	na	na	na	na	na	na	na	na	na	0.011	na	na	na	na	na	na	na	na	na	na	na	na	na	na	na	na	na	na	na	na	na	na	na	na	na	na	na	na	na	na	na	na	na
39	CKAP4, TYMS	3, 3	3	na	na	na	na	na	na	na	na	na	na	na	na	na	na	na	na	na	na	na	na	0.033	na	na	na	0.031	na	na	na	na	na	na	na	na	na	na	na	na	na	na	na	na	na	na	na	na	na
40	CDC20, TXN	3, 3	3	na	na	na	na	na	na	na	na	na	na	na	na	na	na	na	na	na	na	na	na	na	na	na	na	na	na	na	na	na	na	na	na	na	na	na	na	na	na	na	na	0.046	na	0.046	na	na	na
41	KLRB1, SEC11C	2, 1	1	0.019	0.019	na	na	na	na	na	na	na	na	na	na	na	na	na	na	na	na	na	na	na	na	na	na	na	na	0.032	0.032	na	na	na	na	na	na	na	na	na	na	na	na	na	na	na	na	na	na
42	CD38, TXN	3, 3	3	na	na	na	na	na	na	na	na	na	na	na	na	na	na	na	na	na	na	na	na	na	na	na	na	na	na	na	na	0.014	0.039	na	na	na	na	na	na	na	na	na	na	na	na	na	na	na	na
43	MGC29506, TXN	1, 2	1	na	0.021	na	na	na	na	na	na	na	na	na	na	na	na	na	na	na	na	na	na	na	na	na	0.021	na	na	na	na	na	na	na	na	na	na	na	na	na	na	na	0	na	na	na	na	na	na
44	OTOF, KLRB1	2, 2	1	na	na	na	na	na	na	na	na	na	na	na	na	na	na	na	na	na	na	0.012	na	na	na	0.0076	na	na	na	na	na	na	na	na	na	na	na	0.038	na	na	na	na	na	na	na	na	na	na	na
45	LOC652694, ZNFX1	3, 3	3	na	na	na	na	na	na	na	na	na	na	na	na	na	na	na	na	na	na	na	na	na	na	na	na	na	na	na	na	0.045	0.026	na	na	na	na	na	na	na	na	na	na	na	na	0.044	na	0.048	na
46	LOC649923, FBXO6	3, 3	3	na	na	na	na	na	na	na	na	na	na	na	na	na	na	na	na	na	na	na	na	na	na	na	na	na	na	na	na	0.037	0.037	na	na	na	na	na	na	na	na	na	na	0.036	na	0.036	na	0.031	na
47	GBA, MT1F	3, 3	3	na	na	na	na	na	na	na	na	na	na	na	na	na	na	0.0041	na	na	na	na	na	0.037	na	na	na	0.042	na	na	na	na	na	na	na	na	na	na	na	na	na	na	na	na	na	na	na	na	0.037
48	LOC649923, RPS14	3, 1	3	na	na	na	na	na	na	na	na	na	na	na	na	na	na	na	na	na	na	na	na	na	na	na	na	na	na	na	na	na	na	na	na	na	na	na	na	na	na	na	na	na	na	na	na	na	na
49	CKAP4, SEC11C	3, 3	3	na	na	0	na	na	na	na	na	na	na	0	na	na	na	na	na	0	na	na	na	na	na	na	na	na	na	na	na	na	na	na	0	na	na	na	na	na	na	na	na	na	na	na	na	na	na
50	PTTG1, GBA	3, 3	3	na	na	na	na	na	na	na	na	na	na	na	na	na	0.029	0.00055	na	na	na	na	na	na	na	na	na	na	na	na	na	na	na	na	na	na	na	na	na	na	na	na	na	na	na	na	na	na	na
51	PTTG1, MT1F	3, 3	3	na	na	na	na	na	na	na	na	na	na	na	na	na	na	na	na	na	na	na	na	0.0063	na	na	na	0.0055	na	na	na	0.0074	0.0013	na	na	na	na	na	0.033	na	na	na	na	0.0026	na	0.036	na	0.025	na
52	CD38, RPS14	3, 1	3	na	na	na	na	na	na	na	na	na	na	na	na	na	na	na	na	na	na	na	na	na	na	na	na	na	na	na	na	0.00059	0.00059	na	na	na	na	na	na	na	na	na	na	na	na	na	na	na	na
53	CDC20, ZNFX1	3, 3	3	na	na	na	na	0.025	na	na	0.022	0.022	na	na	na	na	na	na	na	na	na	na	na	na	na	na	na	na	na	na	na	0.016	0.016	na	na	na	na	na	0.0091	na	0.01	na	na	0.005	na	0.005	na	0.0025	na
54	LOC649923, CKAP4	3, 3	3	na	na	0	na	na	na	na	na	na	na	0	na	na	na	na	na	0	na	na	na	na	na	na	na	0	na	na	na	na	na	na	0	na	na	na	na	na	na	na	na	na	na	na	na	na	na
55	RPS14, GBA	1, 3	3	na	na	na	na	na	na	na	na	na	na	na	na	na	0.0055	0.0024	na	na	na	na	na	0.014	0.0099	na	na	na	na	na	na	na	na	na	na	na	na	na	na	na	na	na	na	na	na	na	na	na	na
56	PTTG1, IFITM1, IFI35	2, 2, 2	1	na	na	na	na	na	na	na	na	na	na	na	na	na	na	na	na	na	na	0.033	na	na	na	na	na	na	na	na	na	na	na	na	na	na	na	na	na	na	na	na	na	na	na	na	na	na	na
57	PTTG1, MGC4677	3, 3	3	na	na	na	na	0.017	na	na	na	na	na	na	na	na	na	0.036	na	na	na	na	na	0.016	na	na	na	na	na	na	na	0.026	0.029	na	na	na	na	na	na	na	na	na	na	0.025	na	na	na	na	na
58	UBE2C, MGC4677	3, 3	3	na	na	na	na	na	na	na	0.036	na	na	na	na	na	na	na	na	na	na	na	na	0.0091	0.049	na	na	na	na	na	na	0.004	0.03	na	na	na	na	na	0.016	0.03	na	na	na	0.016	na	na	na	0.0094	na
60	UBE2C, IFITM1, IFITM3	2, 3, 2	1	na	na	na	na	na	na	na	na	na	na	na	na	na	na	na	na	na	na	na	na	na	na	na	na	na	na	na	0.011	na	0.0086	na	na	na	na	na	na	na	na	na	na	na	na	na	na	na	na
61	KLRB1, SEC11C	1, 3	3	na	na	na	na	na	na	na	na	na	na	na	na	na	na	na	na	na	na	na	na	na	na	na	na	na	na	na	na	0.04	0.04	na	na	na	na	na	na	na	na	na	na	na	na	na	na	na	na
62	OTOF, GBA	3, 3	3	na	na	na	na	na	na	na	na	na	na	na	na	na	na	0.049	na	na	na	na	na	na	na	na	na	na	na	na	na	na	na	na	na	na	na	na	na	na	na	na	na	na	na	na	na	na	na
63	LOC647450, IGLL1	3, 2	3	na	na	na	na	na	na	na	na	na	na	na	na	na	na	na	na	na	na	na	na	na	na	na	na	na	na	na	na	na	na	na	na	na	na	na	na	na	na	na	na	na	na	na	na	na	na
64	CD38, ZNFX1	3, 3	3	na	na	na	na	na	na	na	na	na	na	na	na	na	na	na	na	na	na	na	na	na	na	na	na	na	na	na	na	0.0021	0.0021	na	na	na	na	na	na	na	na	na	na	na	na	na	na	0.0047	na
65	PTTG3P, TXN	3, 3	3	na	na	na	na	na	na	na	na	na	na	na	na	na	na	na	na	na	na	na	na	na	na	na	na	na	na	na	na	na	na	na	na	na	na	na	na	na	na	na	na	na	na	0.033	na	na	na
66	TXNDC5, MGC4677	3, 3	3	na	na	na	na	na	na	na	na	na	na	na	na	na	na	na	na	na	na	na	na	na	na	na	na	na	na	na	na	0.047	0.047	na	na	na	na	na	0.018	na	0.018	na	na	0.029	na	0.029	na	na	na
*Discretized expression values are classed as low (1),medium (2) or high (3) and attributed to decision DA1 or DA3.
Significance represents on parametric wilcoxon test p ≤ 0.05
[truncated: 60 more columns]

## Sheet: Supplementary Table S6
Supplementary Table S6. Rules associated categorical clinical phenotypes for each sub-cluster.
				alopecia		arthritis			asa_category			cva		cyclophosphamide_category			fever			hematuria			hydroxychloroquine_category				increased_dna_binding			leukopenia			low_complement			lupus_headache		mdg					metotrexate_category		mucosal_ulcers			musculoskeletal
Rule	Loci	Discretized Gene Value*	DA	C1	C3	C1	C3	C4	C1	C3	C5	C1	C3	C1	C3	C4	C1	C2	C3	C1	C3	C5	C1	C2	C3	C5	C1	C3	C5	C1	C3	C5	C1	C3	C5	C1	C3	C1	C2	C3	C5	C4	C1	C3	C1	C3	C4	C1	C3
1	LOC649923, CKAP4	1, 2	1	na	na	na	na	na	na	na	na	na	na	na	na	na	na	0.0232558	na	na	na	na	na	na	na	na	na	na	na	na	na	na	na	na	na	na	na	na	na	na	na	na	na	na	na	na	na	na	na
2	LOC649923, KLRB1	1, 2	1	na	na	na	na	na	na	na	na	na	na	na	na	na	na	0.0282828	na	na	na	na	na	na	na	na	na	na	na	na	na	na	na	na	na	na	na	na	na	na	na	na	na	na	na	na	na	na	na
4	KLRB1, MT1F	1, 3	3	na	na	na	na	na	na	na	0.0247144	na	na	na	na	na	na	na	na	na	na	na	na	na	na	na	na	na	na	na	na	na	na	na	0.0205882	na	na	na	na	na	na	na	na	na	na	na	na	na	na
6	PTTG1, LOC642113, TXN, IFI35	2, 2, 2, 2	1	0	na	0	na	na	0	na	na	0	na	0	na	na	0	na	na	0	na	na	na	na	na	na	0	na	na	0	na	na	0	na	na	0	na	na	na	na	na	na	0	na	0	na	na	0	na
7	CKAP4, MGC29506	3, 3	3	na	na	na	na	na	na	na	na	na	na	na	na	na	na	na	na	na	na	na	na	na	na	na	na	na	na	na	na	na	na	0.0234161	na	na	na	na	na	na	na	na	na	na	na	na	na	na	na
10	CKAP4, ZNFX1	3, 3	3	na	na	na	na	na	na	na	na	na	na	na	na	na	na	na	na	na	na	na	na	na	0.0337517	na	na	na	na	na	na	na	na	0.0417942	na	na	na	na	na	na	na	na	na	na	na	na	na	na	na
11	KLRB1, CDC20, SHISA5	2, 2, 2	1	na	na	na	na	na	na	na	na	na	na	na	na	na	na	na	na	na	na	na	0.0123082	na	na	na	na	na	na	na	na	na	na	na	na	na	na	na	na	na	na	na	na	na	na	na	na	na	na
12	CKAP4, ILMN_1845037	3, 3	3	na	na	na	na	na	na	na	na	na	na	na	na	na	na	na	na	na	na	na	na	na	0.0235699	0.0264204	na	na	na	na	na	na	na	0.0333886	0.0323035	na	na	na	na	na	na	na	na	na	na	na	na	na	na
15	CKAP4, MT1F	3, 3	3	na	na	na	na	na	na	na	na	na	na	na	na	na	na	na	na	na	na	na	na	na	na	na	na	na	na	na	na	na	na	0.0294333	0.0294333	na	na	na	na	na	na	na	na	na	na	na	na	na	na
17	OTOF, CKAP4	3, 3	3	na	na	na	0.0329874	na	na	na	na	na	na	na	na	na	na	na	na	na	na	na	na	na	0.00214205	0.00443762	na	na	na	na	na	na	na	na	na	na	na	na	na	na	na	na	na	na	na	na	na	na	0.0302918
20	RPS14, MT1F	1, 3	3	na	na	na	na	na	na	na	na	na	na	na	na	na	na	na	na	na	na	0.0263988	na	na	na	na	na	na	na	na	na	0.023456	na	na	0.0210453	na	na	na	na	na	na	na	na	na	na	na	na	na	na
22	CKAP4, MT1A	3, 3	3	na	na	na	na	na	na	na	na	na	na	na	na	na	na	na	na	na	na	na	na	na	0.031289	na	na	na	na	na	na	na	na	na	0.0260824	na	na	na	na	na	na	na	na	na	na	na	na	na	na
23	CKAP4, SEC11C	3, 2	3	na	na	na	na	na	na	na	na	na	na	na	na	na	na	na	na	na	na	na	na	na	na	na	na	na	na	na	na	na	na	0.032426	na	na	na	na	na	na	na	na	na	na	na	na	na	na	na
24	KLRB1, CDC20	1, 3	3	na	na	na	na	na	na	0.0496057	na	na	na	na	0.0279727	0.0345307	na	na	na	na	na	na	na	na	na	na	na	na	na	na	na	na	na	na	na	na	na	na	na	na	na	na	na	na	na	na	na	na	na
31	ADAR, SEC11C	3, 3	3	na	na	na	0.0257951	0.0257951	na	na	na	na	na	na	na	na	na	na	na	na	na	na	na	na	na	na	na	na	na	na	na	na	na	na	na	na	na	na	na	na	na	0	na	na	na	na	na	na	na
33	CKAP4, PTTG3P	3, 3	3	na	na	na	na	na	na	na	na	na	na	na	na	na	na	na	na	na	na	na	na	na	na	na	na	na	na	na	na	na	na	0.0477402	na	na	na	na	na	na	na	na	na	na	na	na	na	na	na
34	CKAP4, LOC647506	3, 2	3	na	na	na	na	na	na	na	na	na	na	na	0.0418178	na	na	na	na	na	na	na	na	na	na	na	na	na	na	na	na	na	na	na	na	na	na	na	na	na	na	na	na	na	na	na	na	na	na
36	CKAP4, UBE2C	3, 3	3	na	na	na	na	na	na	na	na	na	na	na	na	na	na	na	na	na	na	na	na	na	0.0261591	na	na	na	na	na	na	na	na	0.0183176	na	na	na	na	na	na	na	na	na	na	na	na	na	na	na
37	LOC649923, KLRB1	3, 1	3	na	na	na	na	na	na	na	na	na	na	na	na	na	na	na	na	na	na	na	na	na	na	na	na	na	na	na	na	na	na	na	na	na	na	na	na	na	na	0	na	na	na	na	na	na	na
39	CKAP4, TYMS	3, 3	3	na	na	na	na	na	na	na	na	na	na	na	na	na	na	na	na	na	na	na	na	na	0.0458561	na	na	na	na	na	na	na	na	na	na	na	na	na	na	na	na	na	na	na	na	na	na	na	na
41	KLRB1, SEC11C	2, 1	1	na	na	na	na	na	na	na	na	na	na	na	na	na	na	na	na	na	na	na	na	na	na	na	na	na	na	na	na	na	na	na	na	na	na	0.047619	0.047619	na	na	na	na	na	na	na	na	na	na
44	OTOF, KLRB1	2, 2	1	na	na	na	na	na	na	na	na	na	na	na	na	na	na	na	na	na	na	na	0.010559	na	na	na	na	na	na	na	na	na	na	na	na	na	na	na	na	na	na	na	na	na	na	na	na	na	na
45	LOC652694, ZNFX1	3, 3	3	na	na	na	na	na	na	na	na	na	na	na	na	na	na	na	na	na	na	na	na	na	na	na	na	na	na	na	na	na	na	na	na	na	na	na	na	na	na	na	na	na	na	0.0259666	0.0304231	na	na
47	GBA, MT1F	3, 3	3	na	na	na	na	na	na	na	na	na	na	na	na	na	na	na	na	na	na	0.0237358	na	na	na	na	na	na	na	na	na	na	na	na	na	na	na	na	na	na	0	na	na	na	na	na	na	na	na
48	LOC649923, RPS14	3, 1	3	na	na	na	na	na	na	na	na	na	na	na	na	na	na	na	na	na	na	na	na	na	na	na	na	na	na	na	na	na	na	na	na	na	na	na	na	na	na	0	na	na	na	na	na	na	na
49	CKAP4, SEC11C	3, 3	3	na	0	na	0	na	na	0	na	na	0	na	0	na	na	na	0	na	0	na	na	na	0	na	na	0	na	na	0	na	na	na	na	na	0	na	na	na	na	na	na	0	na	na	na	na	0
50	PTTG1, GBA	3, 3	3	na	na	na	na	na	na	na	0.0187031	na	na	na	na	na	na	na	na	na	na	na	na	na	na	na	na	na	na	na	na	na	na	0.019656	0.0302067	na	na	na	na	na	na	na	na	na	na	na	na	na	na
51	PTTG1, MT1F	3, 3	3	na	na	na	na	na	na	na	na	na	na	na	na	na	na	na	na	na	na	na	na	na	na	na	na	na	na	na	na	na	na	na	na	na	na	na	na	na	na	na	na	na	na	na	na	na	na
53	CDC20, ZNFX1	3, 3	3	na	na	na	na	na	na	na	na	na	na	na	na	na	na	na	na	na	na	na	na	na	na	na	na	na	na	na	na	na	na	na	na	na	na	na	na	0.031746	na	na	na	na	na	na	na	na	na
54	LOC649923, CKAP4	3, 3	3	na	0	na	0	na	na	0	na	na	0	na	0	na	na	na	0	na	0	na	na	na	0	na	na	0	na	na	0	na	na	na	na	na	0	na	na	0	na	na	na	0	na	na	na	na	0
55	RPS14, GBA	1, 3	3	na	na	na	na	na	na	na	0.0130095	na	na	na	na	na	na	na	na	na	na	na	na	na	na	na	na	na	na	na	na	na	na	0.0167234	0.0226089	na	na	na	na	na	na	na	na	na	na	na	na	na	na
56	PTTG1, IFITM1, IFI35	2, 2, 2	1	na	na	na	na	na	na	na	na	na	na	na	na	na	na	na	na	na	na	na	na	na	na	na	na	na	na	na	na	na	na	na	na	na	na	0.0193672	na	na	na	na	na	na	na	na	na	na	na
57	PTTG1, MGC4677	3, 3	3	na	na	na	na	na	na	na	na	na	na	na	na	na	na	na	na	na	na	na	na	na	na	na	na	na	0.0155102	na	na	0.0493492	na	na	na	na	na	na	na	na	na	na	na	na	na	na	na	na	na
59	LOC649923, IRF7	1, 2	1	na	na	na	na	na	na	na	na	na	na	na	na	na	na	na	na	na	na	na	na	0.0316206	na	na	na	na	na	na	na	na	na	na	na	na	na	0.040959	na	na	na	na	na	na	na	na	na	na	na
62	OTOF, GBA	3, 3	3	na	na	na	na	na	na	na	na	na	na	na	na	na	na	na	na	na	na	na	na	na	na	0.017913	na	na	na	na	na	na	na	na	na	na	na	na	na	na	na	na	na	na	na	na	na	na	na
64	CD38, ZNFX1	3, 3	3	na	na	na	na	na	na	na	na	na	na	na	na	na	na	na	na	na	na	na	na	na	na	na	na	na	na	na	na	na	na	na	na	na	na	na	na	na	na	na	na	na	na	0.0355963	0.0355963	na	na
65	PTTG3P, TXN	3, 3	3	na	na	na	na	na	na	na	na	na	na	na	na	na	na	na	na	na	na	na	na	na	na	na	na	na	na	na	na	na	na	na	na	na	na	na	na	na	na	na	na	na	na	na	na	na	na
*Discretized expression values are classed as low (1),medium (2) or high (3) and attributed to decision DA1 or DA3.
Significance represents on parametric wilcoxon test p ≤ 0.05
[truncated: 36 more columns]
